# Supplementary material for: Unravelling the relative roles of top‐down and bottom‐up forces driving population change in an oceanic predator
Source: Ecology. 2016 Aug 1;97(8):1919–28. doi: 10.1002/ecy.1452 (PMC5008121; doi:10.1002/ecy.1452)
Supplement: Supplementary file 6 [file ECY-97-1919-s006.zip]

Archive with 2 entries (1 files):
- Horswill_Data file/Horswill_Data_S1.txt
- Horswill_Data file/
