# Supplementary material for: Unravelling the relative roles of top‐down and bottom‐up forces driving population change in an oceanic predator
Source: Ecology. 2016 Aug 1;97(8):1919–28. doi: 10.1002/ecy.1452 (PMC5008121; doi:10.1002/ecy.1452)
Supplement: Supplementary file 6 [file ECY-97-1919-s006.zip › Horswill_Data file/Horswill_Data_S1.txt]

S2. OpenBUGS code; Horswill et al. 2016. Unravelling the relative roles of top-down and bottom-up forces driving population change in an oceanic predator. Ecology.

#This code runs a state-space integrated population model to examine the links between covariates, demographic rates and the population dynamics of macaroni penguins. 
#Variable selection priors are used to numerically evaluate the probability of inclusion for each covariate.
#The macaroni penguin data were collected at the Fairy Point colony on Bird Island, South Georgia.
model{
	
	# __________ Time loop ______________________
	for (t in 2:tmax-1) 	
		{		

# PROCESS MODEL 
		
		#Estimate segments of missing covariates
		ARR[t]~dnorm(-0.02907,5.648509)
		prI[t+1]~dnorm(prI[t],varprI)T(-3.7904,7.6128)  # Random walk for predation
		
		#Add lag to climatic variables
		ENV1[t]<-ENV[t-1]
		SAM1[t]<-SAM[t-1]
    		ENSO3[t]<-ENSO[t-1]

		
#SURVIVAL; FLEDGING YEAR
		logit(surJ[t])  <- s0j+(I_s1*s1*prI[t])
				      +(I_s2*s2*prI[t])
				      +(I_s3*s3*ENV1[t])							
	
	# Model without predation to calculate predation rate						
		logit(surJ_s[t])<- s0j+(I_s3*s3*ENV1[t])					
														
		ndum[1,t]<-equals(n[1,t],0)+n[1,t]-equals(n[1,t],0)*n[1,t] 		
		sdum[1,t]<-surJ[t]-equals(n[1,t],0)*surJ[t]  
		sS[1,t] ~ dbin(sdum[1,t],ndum[1,t]) # Number of survivors from fledgling class
	
#SURVIVAL; >1 YEAR OLD
		logit(surA[t]) <- s0a+(I_s1*s1*prI[t])
				     +(I_s3*s3*ENV1[t])
									
		# Model without predation to calculate predation rate
		logit(surA_s[t]) <- s0a+(I_s3*s3*ENV1[t])
								
		for (i in 2:5) 	
			{
			# Background survival probability
			ndum[i,t]<-equals(n[i,t],0)+n[i,t]-equals(n[i,t],0)*n[i,t] 
			sdum[i,t]<-surA[t]-equals(n[i,t],0)*surA[t]  
			sS[i,t] ~ dbin(sdum[i,t],ndum[i,t]) # Number of survivors from older age classes
			}

					
# PRODUCTIVITY
			
		logit(b[t]) <- b0+(I_b1*b1*ARR[t])
				 +(I_b2*b2*ENSO[t])
				 +(I_b3*b3*ntotmu[t])
				 +(I_b4*b4*prI[t])
				 +(I_b5*b5*ENV[t])
				 +(I_b6*b6*ENV1[t])
				 +(I_b7*b7*SAM[t])
				 +(I_b8*b8*SAM1[t])
				 +(I_b9*b9*ENSO3[t])
				 +(I_b10*b10*FUR[t])
										
		ndum2[t]<-round(equals(n[5,t],0)+n[5,t]-equals(n[5,t],0)*n[5,t])	
		bdum[t]<-b[t]-equals(n[5,t],0)*b[t]	
		ntotf[t] ~ dbin(bdum[t],ndum2[t]) # Number of births
		
# Update rules for process model
		n[1,t+1] <- ntotf[t]
		n[2,t+1] <- sS[1,t]
		n[3,t+1] <- sS[2,t]
		n[4,t+1] <- sS[3,t]
		n[5,t+1] <- sS[4,t]+sS[5,t]
		
		# Total number of breeding pairs
		ntotmu[t]<-round(n[5,t])
		
# OBSERVATION MODEL FOR POPULATION COUNTS 
		prec[t]<-murep/nV
		nM[t]~dnorm(ntotmu[t],prec[t])	
	 	bBi[t]~dnorm(ntotf[t],prec[t])
				
# OBSERVATION MODEL FOR SURVIVAL
		#dgamma set using variance from factor Mark-recapture model (Horswill et al. 2014)
#Survival of older age class 
		Vmark_a[t]~dgamma(0.7543312,3.2639686) 
		Vobs_a[t]~dunif(0.0001,Vmark_a[t])
		prsa[t]<-1/Vobs_a[t]
		musa[t]<-log(surA[t]/(1-surA[t]))
		saM[t]~dnorm(musa[t],prsa[t]) 

#Survival of fledgling age class
   		Vmark_j[t]~dgamma(10.575795,49.255753) 
		Vobs_j[t]~dunif(0.0001,Vmark_j[t])
		prsj[t]<-1/Vobs_j[t]
  		musj[t]<-log(surJ[t]/(1-surJ[t]))
		sjM[t]~dnorm(musj[t],prsj[t]) 

		}
		
# PRIOR DISTRIBUTIONS
#Intercept terms for productivity and survival
	dbr0~dunif(0,1)    
	b0<- log(dbr0/(1-dbr0))
	ds0jr~dunif(0,1) 
	s0j<- log(ds0jr/(1-ds0jr))			
	s0ar~dunif(0,1) 		
	s0a<- log(s0ar/(1-s0ar))
		
#Initial popualtion estaimated using stable age structure
	nAD~dunif(1387,1447)
	ntot <- nAD/0.65030449 #Estimate of total population size
	
	n[1,1]<-round(ntot*0.17988810)
	n[2,1]<-round(ntot*0.06103171)
	n[3,1]<-round(ntot*0.05648980)
	n[4,1]<-round(ntot*0.05228590)
	n[5,1]<-round(nAD)
	
	n[1,2]<-round(ntot*0.17988810)
	n[2,2]<-round(ntot*0.06103171)
	n[3,2]<-round(ntot*0.05648980)
	n[4,2]<-round(ntot*0.05228590)
	n[5,2]<-round(nAD)
	
	#predation pressure at t=1
	prI[2]~dunif(-1.477408,1.897349)    
	varprI~dunif(1.19,1000000)
	
#Variable selection priors for 13 covariates
  tau1<-1000000 #"spike" precision

 #Survival covariates 	 
  #Predation (fledgling)
  p_s1~dunif(0,1) 
  I_s1~dbern(p_s1) 
  pick_s1<-I_s1+1  
  s1 <-b_s1[pick_s1] 
  b_s1[1]~dnorm(0,tau1)
  b_s1[2]~dunif(-1,0)

  #Predation (older age class)
  p_s2~dunif(0,1) 
  I_s2~dbern(p_s2) 
  pick_s2<-I_s2+1  
  s2 <-b_s2[pick_s2] 
  b_s2[1]~dnorm(0,tau1)
  b_s2[2]~dunif(-1,0)

  #Sea-surface temperature
  p_s3~dunif(0,1) 
  I_s3~dbern(p_s3) 
  pick_s3<-I_s3+1  
  s3 <-b_s3[pick_s3] 
  b_s3[1]~dnorm(0,tau1)
  b_s3[2]~dunif(-1,1)


 #Breeding success covariates
  #b1
  p1~dunif(0,1) 
  I_b1~dbern(p1) 
  pick1<-I_b1+1  
  b1 <-b_b1[pick1] 
  b_b1[1]~dnorm(0,tau1)
  b_b1[2]~dunif(-1,1)

  #b2
  p2~dunif(0,1) 
  I_b2~dbern(p2) 
  pick2<-I_b2+1  
  b2 <-b_b2[pick2] 
  b_b2[1]~dnorm(0,tau1)
  b_b2[2]~dunif(-1,1)

  #b3
  p3~dunif(0,1) 
  I_b3~dbern(p3) 
  pick3<-I_b3+1  
  b3 <-b_b3[pick3] 
  b_b3[1]~dnorm(0,tau1)
  b_b3[2]~dunif(-0.01,0.01)

  #b4
  p4~dunif(0,1) 
  I_b4~dbern(p4) 
  pick4<-I_b4+1  
  b4 <-b_b4[pick4] 
  b_b4[1]~dnorm(0,tau1)
  b_b4[2]~dunif(-1,1)

  #b5
  p5~dunif(0,1) 
  I_b5~dbern(p5) 
  pick5<-I_b5+1  
  b5 <-b_b5[pick5] 
  b_b5[1]~dnorm(0,tau1)
  b_b5[2]~dunif(-1,1)

  #b6
  p6~dunif(0,1)
  I_b6~dbern(p6) 
  pick6<-I_b6+1  
  b6 <-b_b6[pick6] 
  b_b6[1]~dnorm(0,tau1)
  b_b6[2]~dunif(-1,1)

  #b7
  p7~dunif(0,1) 
  I_b7~dbern(p7) 
  pick7<-I_b7+1  
  b7 <-b_b7[pick7] 
  b_b7[1]~dnorm(0,tau1)
  b_b7[2]~dunif(-1,1)

  #b8
  p8~dunif(0,1) 
  I_b8~dbern(p8) 
  pick8<-I_b8+1  
  b8 <-b_b8[pick8] 
  b_b8[1]~dnorm(0,tau1)
  b_b8[2]~dunif(-1,1)

  #b9
  p9~dunif(0,1) 
  I_b9~dbern(p9) 
  pick9<-I_b9+1  
  b9 <-b_b9[pick9] 
  b_b9[1]~dnorm(0,tau1)
  b_b9[2]~dunif(-1,1)

  #b10
  p10~dunif(0,1) 
  I_b10~dbern(p10) 
  pick10<-I_b10+1  
  b10 <-b_b10[pick10] 
  b_b10[1]~dnorm(0,tau1)
  b_b10[2]~dunif(-1,1)
	}

# DATA

list(
# Length of time series of states; starting yr=1985
tmax=29, 
#  Number of breeding pairs
nM=c(NA,1417,1350,1137,946,1154,993,835,952,945,912,642,640,620,580,579,497,475,513,536,463,537,365,527,521,511,431,409,493),
#standard error of repeated population counts (mean sample size of rep counts/variance)
murep=4.777778,
nV=1727.257,  
#  Number of chicks fledged (half of the total to model females)
bBi=c(NA,338,338,210,172,351,294,279,194,262,208,162,143,150,132,171,142,112,194,158,132,136,91,122,184,186,106,132,119),
#  Survival; > 1 year old
saM=c(NA,NA,NA,NA,NA,NA,NA,NA,NA,NA,NA,NA,NA,NA,NA,NA,NA,NA,NA,2.73567480701218,1.68620478578951,1.96121145631594,1.80977848463884,3.77414165495998,1.94713036444116,1.83322274463338,2.45971922477677,NA,NA),
#  Survival; Fledging year
sjM=c(NA,NA,NA,NA,NA,NA,NA,NA,NA,NA,NA,NA,NA,NA,NA,NA,NA,NA,NA,0.198192617436907,-1.07944478671862,-1.25463401240999,-0.385838488468624,-0.228526183417036,-0.617866227877316,-2.2292489475586,NA,NA,NA),

#Covariates
# Standardised female macaroni penguins body mass at start of the season
ARR=c(NA,NA,NA,NA,NA,0.742256378,0.929945118,0.799926311,-0.392725928,-0.025711409,-0.024288747,0.135333901,-0.614500105,-0.134186521,-0.321872472,0.344815372,0.073903367,0.174030301,0.232074900,0.078412189,-0.266141244,-0.394465334,-0.042766278,-0.071498354,-0.000974166,-0.296130954,-0.677483971,-0.000974166,-0.296130954,-0.677483971),
# Standardised Predator Pressure Index (GP breeding success * population size)
prI=c(NA,NA,NA,NA,NA,NA,NA,NA,NA,NA,NA,NA,NA,NA,NA,NA,NA,-1.477408483,0.070437517,-1.369191825,0.492100473,0.740719406,0.013036506,-0.000405052,1.244385843,1.897349075,-0.790178543,-0.274567222,-0.546277696),
# Standardised sea-surface temperature (0 year lag)
ENV=c(0.355397467,0.048519026,0.23698021,-1.787263429,-0.685177799,0.706495163,1.270434778,-0.161105211,-1.388852494,0.528077066,0.155958228,-0.041191106,-0.015968562,0.973963018,-0.831499402,0.603011598,0.405648148,-1.054852579,-0.457789636,-0.775348245,-0.040733048,0.022714078,0.522179873,0.055385477,-0.347791095,0.72113262,-0.485413972,1.055772185,0.359636977),
# Standardised El Nino Southern Oscillation (ENSO; 2 year lag)
ENSO=c(-0.17368,2.272384563,-0.504931748,-0.624551114,-0.268760179,0.964239442,0.502631375,-1.537032177,0.142239695,0.180579236,1.399776622,0.442821692,0.179045654,0.737269363,-0.44972281,-0.333170607,1.959533913,-1.343800893,-1.342267311,-0.97114056,-0.100066201,0.889093943,0.039489727,0.66825819,-0.596946645,0.504164957,-1.567703809,-1.084625599,1.389041551,-2.40197221),
# Southern annular mode (SAM; 0 year lag)
SAM=c(0.14836,-0.396004883,0.07953385,-0.159500696,0.233210964,0.191544392,0.227981556,-0.019824899,-1.04293324,-0.344048186,0.767285327,0.213305476,0.300518504,-0.003799295,-0.323974007,0.702170764,1.05254109,-0.657137894,0.654600022,-0.64735384,-0.358892956,-0.018475375,-0.334601513,0.154432465,0.561482824,0.881994918,-0.467529687,0.634525844,0.591003675),
# Fur seal productivity; number of pups fledged
FUR=c(NA,0.075857075,1.326735152,1.075744964,0.905957484,0.61067491,1.090509093,-0.954322733,0.3227744,0.706641746,0.293246143,-0.614747773,0.935485741,0.433505365,-0.998615119,0.138222791,-1.699911233,0.160368984,0.536854266,0.285864078,0.699259682,-0.149677719,-1.552269946,0.691877618,0.455651558,0.795226519,-3.028682817,-0.784535253,-0.93217654)
)

 
